# Supplementary material for: Nicotine Exerts a Stronger Immunosuppressive Effect Than Its Structural Analogs and Regulates Experimental Colitis in Rats
Source: Biomedicines. 2023 Mar 16;11(3):922. doi: 10.3390/biomedicines11030922 (PMC10046003; doi:10.3390/biomedicines11030922)
Supplement: Supplementary file 1 [file biomedicines-11-00922-s001.zip]

Archive with 1 entries (1 files):
- biomedicines-2213135-supplementary.pdf
